# Supplementary material for: Metabolomic-Based Comparison of Traditional and Industrial Doenjang Samples with Antioxidative Activities
Source: Foods. 2021 Jun 15;10(6):1377. doi: 10.3390/foods10061377 (PMC8232091; doi:10.3390/foods10061377)
Supplement: Supplementary file 1 [file foods-10-01377-s001.zip]

Archive with 1 entries (1 files):
- foods-1249330-supplementary.xlsx
