# Supplementary material for: Metabolomic-Based Comparison of Traditional and Industrial Doenjang Samples with Antioxidative Activities
Source: Foods. 2021 Jun 15;10(6):1377. doi: 10.3390/foods10061377 (PMC8232091; doi:10.3390/foods10061377)
Supplement: Supplementary file 1 [file foods-10-01377-s001.zip › foods-1249330-supplementary.xlsx]

## Sheet: Table S1
	Table S1. Sample information of 17 industrial and 19 traditional doenjang. Each sample contains different ingredient contents.
	No.	Sample	Product	Producer	Fermentation period	Major ingredients and contents
	TD01	Traditional doenjang (TD)	Chamhansol Doenjang	Hansol Agricultural Union Corporation	6 months	Soybean (Suncheon) 90%, salt 10%	Cheongsong
	TD02		Mac Doenjang	Korea Macgguroom	over 1 year	Meju/soybean 96% (domestic), solar salt 4% (domestic)
	TD03		Sanhaewon Doenjang	Yeongyang Sanmaeul	over 1 year	Korean meju (soybean; domestic) 70%, solar salt 30% (domestic)
	TD04		Gangjin-gun Dong Traditional Doenjang	Gangjin Traditional Doenjang Agricultural Union Corporation	-	Korean meju (soybean; domestic) 55.5%, purified water 35.6%, solar salt 8.9% (domestic)
	TD05		Jukjangyeon Premium Traditional Doenjang	Jukjangyeon	-	Soybean 60% (domestic), solar salt 38% (domestic), jujube, charcoal, red pepper 2% (domestic)
	TD06		Tojong Kong Doenjang	Yeonho Traditional Food	6 months	Soybean (domestic), purified water, solar salt 50% / purified water 40%, salt 10% (domestic)
	TD07		Gwangiwon Traditional Doenjang	Gwangiwon Food	over 2 years	Soybean 80% (domestic), solar salt 13% (domestic), purifed water
	TD08		Yetmattukbaegi Traditional Doenjang	Tukbaegi Food	6 months	Korean meju 54% (soybean; domestic), purified water, solar salt (domestic)
	TD09		Goshilang Doenjang	Goshilang Agricultural Union Corporation	-	Soybean 80% (domestic), jujube honey fermentation enzyme 5%, meju powder 5%, salt 8%, jujube 0.5%, red pepper seed powder 5% (domestic), boxthorn 0.5%
	TD10		Cheongsong Doenjang	Cheongsong	-	Soybean, salt
	TD11		Yangjugol Doenjang	Yangjugol	-	-
	TD12		Traditional Mureung Doenjang	Wanggi Food Agricultural Union Corporation	1 year	Korean meju 87.5% (soybean; domestic), salt 12.5%
	TD13		Musuchon Doenjang	Musuchon Doenjang Agricultural Union Corporation	-	Soybean 90% (domestic), solar salt 10% (domestic)
	TD14		Traditional Doenjang	Seonjae Food	over 1 year	Soybean 90% (domestic), solar salt 10% (domestic)
	TD15		Durumat Doenjang	-	-	Soybean 96% (domestic), solar salt 4% (domestic)
	TD16		Doenjang	Gusudam Agricultural Union Corporation	3 year	Soybean 85% (domestic), salt 15% (domestic)
	TD17		Sambojung doenjang yejag	Sambo Food	over 1 year	Traditional meju 81% (soybean; domestic), three-baked bamboo salt19% (domestic)
	TD18		Sambojung doenjang sujag	Sambo Food	over 1 year	Traditional meju 81% (soybean; domestic), nine-melted bamboo salt19% (domestic)
	TD19		Jeju Traditional Doenjang	Hanlasan Agricultural Union Corporation	-	-
	ID01	Industrial doenjang (ID)	Chungjungone Sunchang gusuhan meju soy Doenjang	Daesang, Chungjungone	-	Purified water, soybean 30.1%, meju 12.9%, refined salt (domestic 62.4%, chinese 37.6%), alcohol, seed malt
	ID02		Chungjungone Sunchang Traditional raw Doenjang	Daesang, Chungjungone	-	Purified water, soybean (imported), flour (wheat; American, Australia), refined salt (domestic 85.2%, chinese 14.8%), Korean Doenjang, Korean meju Doenjang, alcohol, Korean meju powder, seed malt
	ID03		Chungjungone Sunchang Traditional dried Doenjang	Daesang, Chungjungone	-	Doenjang 52% [soybean, refined salt (domestic 68.6%, chinese 31.4%), wheat flour, Korean meju Doenjang, seed malt], Chungjungone Sunchang Fermented meju Donejang 20%, Korean meju Doenjang 20%, Korean meju powder, alcohol
	ID04		Haechandle gusuhan dried Doenjang	CJ, Haechandle	-	Doenjang [soybean, flour(wheat), refined salt, wheat rice, Korean meju powder, seed malt], Haechandle Traditional meju Doenjang, Haechandle soy fermented meju Doenjang, alcohol, purified water, defatted soybean meal, flavor enhancer
	ID05		Haechandle Traditional Doenjang	CJ, Haechandle	-	Haechandle meju Donejang 97.5%, soybean (imported), refined salt, alcohol
	ID06		Haechandle dried Doenjang	CJ, Haechandle	-	Purified water, soybean (imported), flour (wheat; American, Australia), refined salt (domestic), Haechandle meju Deonjang, Haechandle soybean fermented meju Doenjang, alcohol, wheat rice, Korean meju powder, defatted soybeam meal, flavor enhancer, seed malt
	ID07		Haechandle korean Doenjang	CJ, Haechandle	-	Korean soybean Doenjang 96.1% [soybean, purified water, solar salt, Korean soybean powder, seed malt], Rice fermented distilled alcohol
	ID08		Healthy Traditional Doenjang with reduced salty taste	Singsongfood	-	Purified water, soybean(imported), flour(wheat; American, Austrailia), wheat rice, Korean Doenjang, alcohol, meju powder, defatted soybean meal, seasoned food, seed malt, wheat, soybean
	ID09		Sunchanggung Traditional Doenjang	Sajo Haepyo	-	Purified water, soybean(imported), flour(wheat; American, Austrailia), Korean meju Doenjang 10%, refined water, alcohol, meju powder, solar salt, defatted soybean meal, pumpkin powder, flavor enhancer, seed malt
	ID10		Maeil Traditional Doenjang	Maeilfoods	-	Soybean(imported), flour(wheat; American, Austrailia), refined salt, wheat rice, purified water, Korean meju Doenjang, alcohol, seed malt
	ID11		Jinmi delicious Doenjang	Jinmifoods	-	Doenjang 83.08% [soybean(imported), flour (wheat; American, Austrailia), refined salt, seed malt], Korean meju Doenjang, flavor enhancer
	ID12		Gagahoho Traditional Doenjang	Jinmifoods	-	Doenjang 90%, Modified meju Doenjang 7%
	ID13		Uri bean Traditional Doenjang	Obok	-	Korean soybean Doenjang 52.95% [soybean 28.42% (domestic), purified water, refined salt, seed malt], Domestic wheat ripening solution 43.55% [wheat rice 20.67% (domestic), purified water, refined salt, seed malt], alcohol, refined salt
	ID14		Jjigae Doenjang	Obok	-	Doenjang 59.75% [purified water, soybean(imported), flour (wheat; American, Austrailia), refined salt, seed malt], Meju soybean Doenjang 35.95%, purified water, refined salt, alcohol, garlic
	ID15		Beomil soy Doenjang	Taehwafood	-	Purified water, soybean 36.5% (imported), refined salt, flour (wheat; imported), flavor enhancer, seed malt
	ID16		Mihwahapdong jjigae Doenjang	Mihwahapdong	-	Soybean (imported), wheat rice, salt, Modified meju Doenjang, purified water, seed malt, flavor enhancer
	ID17		Soy Doenjang	Samhwasign	-	Soybean 27.44% (imported), modified meju 4.63%, purified water, flavor enhancer, seed malt, wheat flour, refined salt,

## Sheet: Table S2
	Table S2. Discriminative metabolites in traditional and industrial doenjang derived from the PLS-DA model of the GC–TOF-MS analysis.
	No.	Metabolites a	RT(min)	VIP 1	VIP 2	Unique Mass (m/z)	MS Fragment pattern (m/z) b	Identification c	p-value
	Organic acids
	1	Lactic acid	4.9	1.40716	1.32251	117	73 117 147 191 66 75 148 190 219 118	STD	1e-06
	2	Citric acid	6.1	0.72502	0.919428	75	73 147 273 75 211 149 133 148 183 67	STD	2e-07
	3	Ribonic acid	11.36	1.17949	1.11962	292	73 147 103 217 292 74 75 117 133 148	STD	2e-07
	Amino acids
	4	Alanine	5.16	1.1166	1.04994	116	116 73 147 72 75 117 59 74 103 55	STD	6e-07
	5	Valine	5.31	1.01243	1.07226	72	79 72 75 55 73 74 146 56 51 130	STD	7e-07
	6	Leucine	5.83	0.792801	0.950994	86	86 75 73 74 87 103 146 61 70 130	STD	7e-06
	7	Isoleucine	6.04	1.66458	1.56405	86	86 75 73 70 69 74 87 146 103 57	STD	0.4427
	8	Proline	7.32	0.60145	0.697459	142	142 73 143 147 75 59 74 72 144 66	STD	0.0503
	9	Glycine	7.4	1.11765	1.23511	174	73 174 147 86 100 133 175 248 59 148	STD	3e-06
	10	Threonine	8.16	0.623572	0.762005	117	73 117 101 219 57 147 218 100 129 128 75 74 133 131	STD	0.0036
	11	Methionine	8.46	0.926633	0.944216	176	73 232 100 147 75 176 128 74 117 156 233 61 84 218 133	STD	0.0477
	12	Aspartic acid	9.29	0.870667	1.08819	160	73 160 75 130 117 116 74 147 61 56 100 70 131 59 161	STD	0.0052
	13	Glutamic acid	10.1	1.37268	1.5099	128	73 128 246 147 156 84 75 56 100 74 247 230 129 133 149	STD	8e-07
	14	Phenylalanine	10.18	0.963824	1.03887	218	73 218 192 100 147 219 75 74 91 193 130 220 133 148 132	STD	8e-06
	15	Ornithine	11.5583	1.13569	1.08806	142	73 142 174 200	STD	7e-06
	16	Lysine	12.97	1.03661	0.976425	156	73 156 174 128 147 230 100 86 175 157	STD	3e-07
	Sugars and sugar derivatives
	17	myo-Inositol	7.39	1.11765	1.23511	103	73 147 217 191 305 129 133 103 318	STD	0
	18	Glucose	7.4	1.11765	1.23511	205	73 147 205 160 217 129 157 103 319	STD	2e-06
	Biogenic amine
	19	Putrescine	10.99	1.59658	1.50007	214	73 174 86 59 175 214 100 200 130 176 74 146 126 142 99	STD	0
	a Metabolites identified based on the variable importance progiction (VIP) results (with a cut-off value of 0.7) and p <0.05; b MS fragmentation is the fragmentation of the tentative compound; c Standard compound (STD) mass spectrum was consistent with that of the standard compounds.

## Sheet: Table S3
	Table S3. Discriminative metabolites in traditional and industrial doenjang derived from the PLS-DA model of the UHPLC-LTQ-Orbitrap-ESI-MS/MS analysis.
	NO.	Tentative identification a	VIP 1	VIP 2	Orbitrap-MS
					RT(min)	[M-H]-	[M+H]+	MW	Elemental composition	Error	MS fragment	ID c	p-value
									[M-H]-	(ppm)	ion (nega) b
	Isoflavonoids
	1	Genistin	2.38883	2.35718	5	431.098	433.112	432	C21 H19 O10	1.806	(-) 431>268>224>180	Ref [10]	0.0105
	2	8-hydroxydaidzein	1.45048	1.40854	5.02019	269.046	271.06	270	C15 H9 O5	1.09	(-) 269>225>169,197>143,117	Ref [21]	0.0002
	3	Hydroxyglycitein	1.26091	1.22415	5.15	299.057	301.07	300	C16 H11 O6	1.667	(-) 299>284>228>200	Ref [21]	0.0004
	4	Daidzein	0.720434	0.70197	5.8	253.05	255.065	254	C15 H9 O4	-2.142	(-) 253>209>167,194	Ref [10]	0.0453
	5	Glycitein	1.8709	1.89067	5.93	283.061	285.075	284	C16 H11 O5	-0.342	(-) 283>268>251,240,252,267	Ref [10]	0.6121
	6	Genistein	0.820339	0.799023	6.44	269.045	271.059	270	C15 H9 O5	-1.087	(-) 269>225>181>143	Ref [10]	0
	Soyasaponins
	7	Soyasaponin A2	2.37976	2.31162	5.63	1105.54	1107.56	1106	C53 H85 O24	-2.026	(-) 1105>673>455>395,295	Ref [10]	0.0061
	8	Soyasaponin Ⅰ	0.842379	0.84885	7.2	941.506	943.524	942	C48 H77 O18	-5.249	(-) 941>923>879,525,733	Ref [10]	5e-09
	9	Soyasaponin Ⅱ	1.33748	1.31223	7.34	911.497	913.514	912	C47 H75 O17	-2.804	(-) 911>615>457>437	Ref [10]	0.0017
	10	Soyasaponin Ⅳ	1.53347	1.49828	7.48	765.441	767.457	766	C41 H65 O13	-1.655	(-) 765>721,747,763,750	Ref [10]	0.0887
	11	Soyasaponin βa	2.31877	2.25882	7.94	1037.53	1039.55	1038	C53 H81 O20	-2.774	(-) 1037>937>919,893	Ref [33]	0
	Lipids
	12	LysoPE(18:2)	1.91898	1.90032	8.2	476.278	478.292	477	C23 H43 O7 N P	-0.446	(-) 476>402>261>79	GNPS	0.006
	13	LysoPE(16:0)	1.68245	1.64479	8.6	452.278	498.283	453	C21 H43 O7 N P	1.734	(-) 452>378>140,232	Ref [2]	0.0003
	14	LysoPC(18:2)	1.97058	1.91341	8.61	504.309	520.339	519	C26 H51 O7 N P	-0.656	(-) 504>279>261>205	Ref [2]	0.0005
	15	LysoPC(15:0)	2.19625	2.14828	8.83	480.309	482.315	481.316	C23 H47 O7 N P	-1.317	(-) 480>255,224,282,405>237	GNPS	2e-08
	16	LysoPE(18:1)	2.19625	2.14828	8.89	478.293	480.308	479	C23 H45 O7 N P	-0.068	(-) 478>404,281,152>140,385,360,333	GNPS	0.008
	17	LysoPC(18:1)	1.99695	1.94917	9.12	506.325	522.355	507	C26 H53 O7 N P	-1.409	(-) 506>281>263>127,209	Ref [2]	0
	Amino acids
	18	Tryptophan	2.26436	2.20976	1.88	203.083	205.097	204	C11 H11 O2 N2	1.325	(-) 203>159>129,116	GNPS	3e-06
	19	L-Phenylalanine	1.17689	1.19333	4.73	206.082	208.097	207	C9 H10 O2 N4	7.163	(-) 206>164>147>103	GNPS	0.0018
	Dipeptide
	20	Glycylleucine	1.04438	1.04108	1.40625	189.123	190.126	190.131	C8 H17 O3 N2	-5.244	-	GNPS	0.00542005
	21	Isoleucylproline	1.18952	1.16436	1.65112	229.155	230.158	230	C11 H21 O3 N2	1.327	(-) 229>185>168>97	GNPS	0.00139757
	Biogenic amines
	22	Agmatine	-	-	0.78	-	131.129	130	C5 H15 N4	-1.396	-	STD	0.849
	23	Histamine	-	-	0.78	-	112.087	111	C5 H10 N3	-1.284	-	STD	0.013
	24	Spermidine	-	-	0.78	-	146.164	145	C7 H20 N3	-1.055	-	STD	0.002
	25	Spermine	-	-	0.78	-	203.223	202	C10 H27 N4	-0.164	-	STD	0.006
	26	Tyramine	1.01598	1.01368	1.05	-	138.091	137	C8 H12 O N	-3.552	-	STD	0.008
	27	Phenylethylamine	1.98877	1.93778	1.78	-	122.096	121	C8 H12 N	-1.523	-	STD	0.001
	28	Tryptamine	1.53965	1.51034	2.76	-	161.107	160	C10 H13 N2	1.645	-	STD	0.016
	a Metabolites identified based on the variable importance progiction (VIP) results (with a cut-off value of 0.7) and p <0.05; b MS fragment patterns detected in negative ion mode; c Identification: Standard compound (STD); References (Ref.). Biogenic amines are detected in positive ion mode.

## Sheet: Table S4
	Table S4. Analysis of biogenic amine contents in doenjang samples (mg/kg).
	Sample	Agmatine	Histamine	Phenylethylamine	Putrescine	Spermidine	Spermine	Tryptamine	Tyramine	Total
	TD01	0.000398625	0.000242188	0.000129939	0.000286336	0.000129145	0.000198947	0.00012257	0.000336637	0.00184439
	TD02	0.000217094	0.000103289	0.000811562	0.000244492	0.000127487	0.000197794	0.000177441	0.000363294	0.00224245
	TD03	0.000246643	0.000114563	4.57922e-05	0.000280753	0.000127459	0.000197878	0.000720033	ND	0.00173312
	TD04	0.000233113	9.9383e-05	0.000221628	0.000193755	0.000127725	0.000198246	0.000212236	ND	0.00128609
	TD05	0.000208709	6.92762e-05	0.000465667	0.000194032	0.000127826	0.000200403	0.00168327	0.00163883	0.00458802
	TD06	0.00022543	0.000103528	0.00114487	0.00021449	0.000135242	0.000202436	0.000943268	0.00119152	0.00416078
	TD07	0.00027883	0.000216003	0.00103641	0.00022816	0.000128243	0.000198269	0.000176437	ND	0.00226235
	TD08	0.000265219	0.000162502	0.0003778	0.000380548	0.000127802	0.000197791	0.000253888	0.000649613	0.00241516
	TD09	0.000219008	9.88084e-05	0.000173535	0.000366141	0.00012729	0.000198307	0.000539346	0.000491873	0.00221431
	TD10	0.00021582	8.72135e-05	0.000343356	0.000307205	0.000127505	0.000197445	0.000330001	0.000768634	0.00237718
	TD11	0.000211589	0.000122087	5.71737e-05	0.000219071	0.000127761	0.000203019	0.000126072	ND	0.00106677
	TD12	0.000335617	0.000126753	8.19218e-05	0.000364327	0.000133595	0.000198423	0.000116665	0.000158556	0.00151586
	TD13	0.000245316	0.000256801	0.000467646	0.000236926	0.00012749	0.000198034	0.00016033	0.000247983	0.00194053
	TD14	0.000209078	0.000202729	0.000100463	0.000192512	0.000127334	0.000198327	0.000150183	0.00024068	0.00142131
	TD15	0.00029755	0.000181169	5.18166e-05	0.000215725	0.00012761	0.000197633	0.000118224	ND	0.00118973
	TD16	0.000242136	7.86241e-05	0.000403159	0.000224808	0.000135521	0.000203781	0.000603699	0.000779388	0.00267112
	TD17	0.000226041	8.96513e-05	0.00143008	0.00020206	0.000137647	0.000199608	0.000355492	0.000647761	0.00328834
	TD18	0.000212458	0.000268475	5.27795e-05	0.000222527	0.000129519	0.000201144	0.000295888	ND	0.00138279
	TD19	0.000210867	0.000301382	0.000129056	0.000192651	0.000129229	0.00019987	0.000215735	2.27746e-05	0.00140157
	ID01	0.000224524	6.16601e-05	7.29305e-05	0.000192722	0.000127634	0.000201078	0.000276502	0.000564002	0.00172105
	ID02	0.000256337	6.21553e-05	2.80531e-05	0.000192885	0.000127315	0.000197857	0.000131943	0.000136691	0.00113324
	ID03	0.000228902	9.77551e-05	2.13346e-05	0.000195381	0.000127419	0.000198275	0.000155247	ND	0.00102431
	ID04	0.000225782	8.0819e-05	4.13726e-05	0.000196016	0.000165067	0.000216134	0.000195028	0.000216213	0.00133643
	ID05	0.000231948	7.53365e-05	7.21929e-05	0.000196324	0.000156679	0.000214773	0.000243318	0.000523499	0.00171407
	ID06	0.000225181	9.43145e-05	9.07627e-06	0.000192742	0.000139062	0.00020424	0.000116482	ND	0.000981097
	ID07	0.000219099	0.00020608	1.03586e-05	0.000192639	0.000162024	0.000212787	0.000114919	ND	0.00111791
	ID08	0.000251138	8.30193e-05	ND	0.000192606	0.000135294	0.000200421	0.000114095	ND	0.000976573
	ID09	0.000253388	9.71181e-05	8.08297e-06	0.000192687	0.000146345	0.000200037	0.000114566	ND	0.00101222
	ID10	0.000225403	0.000107086	ND	0.000192384	0.00012754	0.000197727	0.000115407	ND	0.000965547
	ID11	0.000244349	8.48276e-05	4.23981e-06	0.000192106	0.000138595	0.000204909	0.000114514	ND	0.00098354
	ID12	0.000235093	8.39891e-05	3.2867e-06	0.000192447	0.000142997	0.000203681	0.00011473	ND	0.000976225
	ID13	0.000213056	7.86765e-05	8.07749e-07	0.000192439	0.000130789	0.000198939	0.000113261	ND	0.000927968
	ID14	0.00021801	8.31743e-05	ND	0.000192439	0.000138341	0.000214479	0.000113239	ND	0.000959683
	ID15	0.000236725	0.000105452	1.01587e-05	0.000192266	0.000156129	0.000223369	0.000179448	ND	0.00110355
	ID16	0.000244594	7.58108e-05	2.14183e-05	0.000192266	0.00012844	0.000199703	0.000126891	ND	0.000989123
	ID17	0.000271205	8.58879e-05	6.42247e-05	0.000192266	0.000142921	0.000202825	0.000139242	6.48977e-06	0.00110506
